# Supplementary material for: Rifampicin–Liposomes for Mycobacterium abscessus Infection Treatment: Intracellular Uptake and Antibacterial Activity Evaluation
Source: Pharmaceutics. 2021 Jul 13;13(7):1070. doi: 10.3390/pharmaceutics13071070 (PMC8309174; doi:10.3390/pharmaceutics13071070)
Supplement: Supplementary file 1 [file pharmaceutics-13-01070-s001.zip]

Archive with 1 entries (1 files):
- pharmaceutics-1262158-supplementary.pdf
